# Supplementary material for: What Is the Relationship Between Efficacy of Seed Treatment with Insecticides Against Dalbulus maidis (Delong and Wolcott) (Hemiptera: Cicadellidae) Healthy and Infected with Spiroplasm in the Corn Stunt Control?
Source: Insects. 2025 Jul 11;16(7):713. doi: 10.3390/insects16070713 (PMC12295506; doi:10.3390/insects16070713)
Supplement: Supplementary file 1 [file insects-16-00713-s001.zip]

Archive with 1 entries (1 files):
- insects-3700664-supplementary.pdf
